# Supplementary material for: Chromatographic Fingerprinting of the Old World Lupins Seed Alkaloids: A Supplemental Tool in Species Discrimination
Source: Plants (Basel). 2019 Nov 27;8(12):548. doi: 10.3390/plants8120548 (PMC6963311; doi:10.3390/plants8120548)
Supplement: Supplementary file 1 [file plants-08-00548-s001.zip]

Archive with 6 entries (6 files):
- Supplemenary Table S3.docx
- Supplementary Figure S2.jpg
- Supplementary Figure S1.jpg
- Supplementary Figure S3.pdf
- Supplemenary Table S1_13.11.19.xlsx
- Supplementary Table S2.xlsx
