# Supplementary material for: Chromatographic Fingerprinting of the Old World Lupins Seed Alkaloids: A Supplemental Tool in Species Discrimination
Source: Plants (Basel). 2019 Nov 27;8(12):548. doi: 10.3390/plants8120548 (PMC6963311; doi:10.3390/plants8120548)
Supplement: Supplementary file 1 [file plants-08-00548-s001.zip › Supplemenary Table S1_13.11.19.xlsx]

## Sheet: Arkusz1
Supplementary Table S1. Detailed results of the total contents and qualitative compositions of alkaloids in the 13 Old World lupin species.
Species	Origin*	Total alkaloid content [% of the seed dry weight] (+No. of residual alkaloids <0.1%)	lupinine	epilupinine	multiflorine	13-hydroxymultiflorine	11,12-secodidehydromultiflorine	13-tigloyloxymultiflorine	13-angelolyoxomultiflorine	lupanine	13-hydroxylupanine	isolupanine	11,12-didehydrolupanine	5,6-didehydrolupanine	oxolupanine	13-benzoyloxylupanine	sparteine	angustifoline	albine	ammodendrine	N-methylammodendrine	gramine
L. angustifolius (329 accessions)	W	1.1111 (+0)								46.40	35.60	2.50						15.5
L. albus (377 accessions)	W	2.4547 (+2)			5.51		1.74			75.83	8.35							2.10	4.48	1.04
L. luteus (20 accessions)	W	0.9949 (+2)	68.83														28.80			1.98	0.31
L. luteus Wt96839	W	0.6280 (+0)	58.28														40.83			0.46	0.15	0.23
L. luteus Wt98066	W	0.0551 (+0)	73.80														24.06			2.00
L. luteus Wt98067	W	0.0087 (+0)	68.92	1.33													21.76			1.15		6.84
L. anatolicus Wt98698	W	0.1177 (+3)	11.12		85.68	0.12	0.20	0.43	0.53	0.18				0.47		0.83				0.23
L. palaestinus Wt98601	W	0.2308 (+6)	9.94		74.24		2.54	0.37	0.41					0.16		0.58	5.50			5.76
L. palaestinus Wt98602	W	0.1210 (+4)	21.38		58.32	0.21	0.71	1.09	0.26	0.22			0.17	1.19		1.24	8.41			5.41	0.85
L. palaestinus Wt98603	W	0.1178 (+5)	20.23		63.47	0.27	0.86	1.02	0.23	0.13				0.99		1.28	5.27			5	0.62
L. palaestinus Wt98604	W	0.1608 (+4)	9.49		74.16		1.50	0.90	0.30					0.65		1.03	4.97			5.91	0.44
L. palaestinus Wt98605	W	0.1536 (+4)	8.34		69.54	0.11	1.25	1.04						0.72		1.36	4.01			12.07	0.60
L. palaestinus Wt98606	W	0.0774 (+2)	21.03		52.43	0.16	2.02	1.35	0.24	0.17			0.18	1.03		1.23	9.15	0.11		9.19	1.04
L. cosentinii Wt98451	W	0.2509 (+4)	28.55		68.75		2.11							0.38
L. cosentinii Wt98452	W	0.1837 (+7)	25.11		65.36	0.16	2.41	1.78	0.17	0.28	0.11	1.68				2.29				0.18
L. cosentinii Wt98453	W	0.1821 (+7)	20.53		71.25		4.13	1.01	0.17	0.19				1.08		1.07		0.10		0.13
L. cosentinii Wt98454	W	0.1513 (+6)	26.62		63.14		3.74	1.72	0.25	0.25				1.45		1.82		0.11		0.36
L. cosentinii Wt98460	W	0.1317 (+5)	25.94		64.72	0.14	4.12	1.26	0.15	0.31	0.12			0.89		1.63				0.24
L. cosentinii LUP5169	G	0.5536 (+3)	16.39		81.20		1.24					0.84								0.11
L. cosentinii LUP6714	G	0.6186 (+3)	27.38		70.43		0.81			0.13		1.02								0.14
L. cosentinii LUP6718	G	0.7488 (+3)	26.75		70.18	0.17	1.06			0.22		1.52
L. atlanticus Wt98401	W	0.1731 (+1)	65.55		32.42		1.71							0.15						0.13
L. atlanticus Wt98402	W	0.1653 (+5)	64.64		31.93		1.81	0.18		0.35	0.14			0.25		0.27				0.15
L. atlanticus Wt98403	W	0.1846 (+4)	65.37		30.94		1.38	0.29		0.43	0.31			0.50		0.43		0.10
L. atlanticus Wt98405	W	0.1263 (+6)	71.22		26.05	0.13	0.97			0.43	0.23			0.23		0.14		0.14		0.12
L. atlanticus Wt98406	W	0.2640 (+5)	66.62		30.42	0.17	0.90	0.19		0.38	0.17	0.49				0.39
L. atlanticus LUP5150	G	0.7141 (+3)	72.71		25.71		0.59			0.68		0.21
L. atlanticus LUP5152	G	0.7802 (+1)	71.34		25.96	0.11	1.45			0.76		0.21								0.14
L. atlanticus LUP5166	G	0.5349 (+4)	72.30		26.41		0.24			0.18		0.68
L. atlanticus PI384612	U	0.6505 (+4)	59.24		39.14		0.53					0.90
L. atlanticus PI384613	U	0.4988 (+6)	72.20		26.17		0.76					0.57
L. atlanticus W6 17965	U	0.6169 (+6)	60.54		37.88		0.37					0.91
L. pilosus Wt98653	W	0.4517 (+6)	23.03		73.35		1.15	0.45	0.35					0.27		0.59	0.11			0.43
L. pilosus Wt98654	W	0.1078 (+3)	41.46		44.47	0.47	5.47	0.66	0.29	0.22				0.71		0.74	3.36	0.12		1.51	0.31
L. pilosus Wt98655	W	0.0872 (+3)	32.24		53.98	0.46	4.19	0.76	0.29	0.13				0.84		0.85	4.40	0.13		1.16	0.33
L. pilosus Wt98656	W	0.2668 (+5)	16.33		77.59		2.07	0.98	0.60					0.66		0.91		0.10		0.43
L. pilosus Wt98657	W	0.2498 (+6)	14.18		78.37		1.90	1.60	0.59					0.80		1.54		0.12		0.47
L. pilosus Wt98658	W	0.3893 (+7)	39.3		55.33		1.23	0.77	0.60					0.71		1.02				0.64
L. pilosus PI338647	U	0.3901 (+4)	12.97		83.5		1.28			0.22		1.31								0.30	0.17
L. pilosus PI602375	U	1.2288 (+5)	23.21		74.25		0.65					0.63					0.12			0.96
L. pilosus PI664109	U	0.8797 (+5)	22.06		75.31		0.76					0.54					0.14			1.01
L. pilosus PI664111	U	1.5163 (+5)	30.11		68.32		0.68					0.62								0.12
L. pilosus PI664114	U	1.4972 (+5)	51.97		46.41		0.50					0.81								0.17
L. digitatus PI660697	U	0.6534 (+2)	31.50		66.43		0.63										0.63			0.68
L. micranthus Wt98552	W	0.8984 (+6)			91.61		0.33	0.51	3.20	0.62		0.49				0.77		0.24	1.77	0.18
L. micranthus LUP98	G	0.5843 (+1)	0.71		89.37	0.11	0.22		7.04	0.96		0.55						0.82	0.13
L. micranthus LUP479	G	1.5578 (+2)			93.80	0.31	0.35		2.15	2.38	0.18							0.36		0.38
L. micranthus LUP492	G	0.5749 (+0)	0.18		61.05	0.98	0.15		26.23	5.71		0.93						2.72		1.48		0.57
L. micranthus LUP503	G	0.8383 (+1)			87.65	0.37			4.91	0.82		0.23						5.63		0.13		0.18
L. micranthus LUP507	G	0.7663 (+0)	0.20		85.07	0.55			9.89	1.45								2.08		0.46		0.31
L. micranthus LUP508	G	0.5452 (+0)			79.86	0.88			7.74	1.53								9.56				0.42
L. micranthus LUP514	G	0.4286 (+0)			75.07	0.67			20.28	2.18								1.22				0.58
L. hispanicoluteus Wt98301	W	0.9548 (+1)	94.75																			5.16
L. hispanicoluteus Wt98302	W	1.6696 (+0)	98.85																			1.16
L. hispanicoluteus Wt98303	W	2.1189 (+1)	99.13																			0.79
L. hispanicoluteus Wt98304	W	0.0257 (+0)	27.67														9.85					62.48
L. hispanicoluteus Wt98305	W	0.0087 (+0)	67.87														15.94			12.7	2.99	0.50
L. hispanicoluteus Wt98306	W	1.0388 (+0)	98.66																		0.10	1.24
L. hispanicoluteus Wt98307	W	1.0929 (+1)	99.09																			0.83
L. hispanicus subsp. bicolor Wt96593	W	0.6912 (+0)	91.12																	0.33	0.17	8.38
L. hispanicus subsp. bicolor Wt96602	W	1.5982 (+1)	98.96																	0.10	0.15	0.76
L. hispanicus subsp. bicolor Wt96615	W	1.0755 (+0)	99.20																			0.80
L. hispanicus subsp. bicolor Wt96618	W	0.9438 (+1)	99.43																			0.53
L. hispanicus subsp. bicolor PI244461	U	2.5569 (+1)	98.29	0.24													0.49				0.12	0.84
L. hispanicus subsp. hispanicus Wt96383	W	0.8434 (+1)	91.55																	0.36		8.04
L. hispanicus subsp. hispanicus Wt96385	W	0.8009 (+1)	95.51														1.49					2.80
L. hispanicus subsp. hispanicus Wt96390	W	1.2319 (+0)	98.55																	0.11	0.12	1.22
L. hispanicus subsp. hispanicus Wt96395	W	1.3655 (+2)	98.16																			1.72
L. hispanicus subsp. hispanicus Wt96396	W	1.3881 (+2)	98.37																			1.54
L. hispanicus subsp. hispanicus Wt96399	W	1.3058 (+2)	97.96																			1.81
L. hispanicus subsp. hispanicus Wt96400	W	0.9933 (+1)	97.27														0.33					2.37
L. hispanicus subsp. hispanicus Wt96401	W	1.2969 (+0)	98.52																			1.48
L. hispanicus subsp. hispanicus Wt96403	W	1.1185 (+0)	98.31																			1.69
L. hispanicus subsp. hispanicus Wt96405	W	0.7743 (+0)	97.78																			2.22
L. hispanicus subsp. hispanicus Wt96406	W	1.2513 (+0)	98.36																	0.26	0.26	1.13
L. hispanicus subsp. hispanicus Wt96407	W	1.3780 (+1)	98.46																			1.50
L. hispanicus subsp. hispanicus Wt96408	W	1.9834 (+1)	98.81														0.11					1.07
L. mariae-josephi V350V39X	W	5.6611 (+6)				0.11	0.19			68.42	5.12	18.27	4.05	0.32	3.01			0.16
L. mariae-josephi BGE039622	I	6.1056 (+6)					0.17			70.3	4.76	20.78	3.48		0.26
* W, Polish Lupinus Genebank Wiatrowo; G, Leibniz Institute of Plant Genetics and Crop Plant Research, Gatersleben (Germany); U, USDA National Plant Germplasm System; I, Instituto Nacional de Investigacion y Tecnologia Agaria y Alimentaria (Spain).
