# Supplementary material for: Chromatographic Fingerprinting of the Old World Lupins Seed Alkaloids: A Supplemental Tool in Species Discrimination
Source: Plants (Basel). 2019 Nov 27;8(12):548. doi: 10.3390/plants8120548 (PMC6963311; doi:10.3390/plants8120548)
Supplement: Supplementary file 1 [file plants-08-00548-s001.zip › Supplementary Table S2.xlsx]

## Sheet: Arkusz1
Supplementary Table S2. List of OWL seed samples, and their sources, used in this study.
Species	Cat. No.	Source*	Name	Origin	Donor	Distributional Range
Lupinus anatolicus	98698	W	Population 1	Turkey	Święcicki	Turkey, Anatolia
Lupinus atlanticus	98401	W	Population-1	Morocco	South Perth,Gladstones	Morocco, Australia
	98402	W	Population-2	Morocco	South Perth,Gladstones
	98403	W	Ex-1073	Morocco	Radzików,Podyma
	98405	W	Mutant 2	Australia	Cowling (P.27026)
	98406	W	Mutant 3	Australia	Cowling (P.27028)
	LUP5150	G		Morocco
	LUP5152	G		Morocco
	LUP5166	G		Morocco
	PI384612	U	FM-83	Morocco	Georgia United States
	PI384613	U	FM-87	Morocco	21-Aug-1973. Georgia United States
	W617965	U	CPI 122666	Morocco	Buirchell, Bevan, DAFWA
Lupinus cosentinii	98451	W	Population 1	Morocco	Gatersleben,Lehmann	Tunis, Morocco, S.W. Spain, S. Portugal, Australia
	98452	W	Population 2	Morocco	Gatersleben,Lehmann
	98453	W	Population 3	Morocco	Gatersleben,Lehmann
	98454	W	Population 4	Morocco	Gatersleben,Lehmann
	98460	W	Population	Morocco	South Perth 22903
	LUP5169	G		Morocco
	LUP6714	G		Morocco
	LUP6718	G		Morocco
Lupinus digitatus	PI660697	U	870601-71	Spain	USDA	Algeria, Egypt, Libya, Morocco, Western Sahara
Lupinus xhispanico- luteus	98301	W		(Badajoz-2 x Ventus) x Topaz	Wiatrowo,Święcicki
	98302	W		(Badajoz-2 x Ventus) x Ventus	Wiatrowo,Święcicki
	98303	W		(Vitigudino x Badajoz-2) x Ventus	Wiatrowo,Święcicki
	98304	W		[(Żyt x Boruta) x Cyt] x [(Hisp. X Ventus)]	Wiatrowo,Święcicki
	98305	W		[(Żyt x Boruta) x Cyt] x [(Topxhisp) x Ventus] E	Wiatrowo,Święcicki
	98306	W		(Hisp x Magarraz2) x Pałucki	Wiatrowo
	98307	W		(Hisp x Magarraz2) x Sewilla	Wiatrowo
Lupinus hispanicus subsp. hispanicus	96383	W	Badajoz-2	Spain	Salamanca, Jambrina	South and Central Spain
	96385	W	Salamanca-1	Spain	Wiatrowo, Święcicki
	96390	W	Population E-788	Spain	Bornhof, Brummund
	96395	W	Magarraz-2	Spain	Salamanca, Jambrina
	96396	W	Geyuela	Spain	Salamanca, Jambrina
	96399	W	Population B-485/79	Spain	Gatersleben,Lehmann
	96400	W	Population B-486/79	Spain	Gatersleben,Lehmann
	96401	W	Population B-487/79	Spain	Getersleben,Lehmann
	96403	W	Population-23014	Spain	Perth, Gladstones
	96405	W	Real de S.Vicente/Toledo/-II	Spain	Salamanca, Jambrina
	96406	W	Castillo de Boguelas-III	Spain	Salamanca, Jambrina
	96407	W	LH-IV	Spain	Madryt
	96408	W	Wt.98383	Spain	-
Lupinus hispanicus subsp. bicolor	96593	W	Solmiron	Spain	Salamanca, Jambrina	Central and N.W. Spain and C and N of Portugal
	96602	W	Population-22982	Spain	Gladstones
	96615	W
	96618	W	Oeiras 3	Portugal	Oeiras, Mota
	PI244461	U		Spain	Estacion Experimental de Aula Dei
Lupinus mariae-josephi	99112	W	V350V39X	Spain	Banco de Germoplasma del CIEF de la Generalitat Valenciana, Spain	Spain
	BGE039622	I	BGE039622	Spain	Instituto Nacional de Investigacion y Tecnologia Agaria y Alimentaria
Lupinus micranthus	98552	W	Population 1	Spain	Puławy, Nowacki	Portugal, Spain, Albania, Former Yugoslavia, Greece
	LUP98	G		Portugal
	LUP479	G		Spain
	LUP492	G		Former Yugoslavia
	LUP503	G		Spain
	LUP507	G		Spain
	LUP508	G		Spain
	LUP514	G		Portugal
Lupinus palaestinus	98601	W	Population 1	Israel	Puławy,Nowacki	Israel, Egypt
	98602	W	Population 1	Morocco	Puławy,Nowacki
	98603	W	Sharon Plain 2	-	-
	98604	W	Rehovot	Israel	-
	98605	W	Population	Israel	South Perth 26936
	98606	W	Population	Israel	South Perth 22940
Lupinus pilosus	98653	W	Population 6	-		Greece, Turkey, Syria, Lebanon, Israel, Jordan
	98654	W	Emek Haela	Israel
	98655	W	Shefela	Israel
	98656	W	Azueb 1	Israel
	98657	W	Azueb 2	-
	98658	W	Population	Syria
	PI338647	U	DLEG 900578	Morocco	Inst. Nat. de la Recherche Agronomique
	PI602375	U	W6 15616	Israel	Aksland, Gene, Goldsmith Seeds Inc.
	PI664109	U	AU 22932	Denmark	DAWFA
	PI664111	U	AU 23337	Portugal	DAWFA
	PI664114	U	AU 24034	Greece	DAWFA
* W, Polish Lupinus Genebank Wiatrowo; G, Leibniz Institute of Plant Genetics and Crop Plant Research, Gatersleben (Germany); U, USDA National Plant Germplasm System; I, Instituto Nacional de Investigacion y Tecnologia Agaria y Alimentaria (Spain).
